# Supplementary material for: Leukocyte telomere length as a compensatory mechanism in vitamin D metabolism
Source: PLoS One. 2022 Feb 24;17(2):e0264337. doi: 10.1371/journal.pone.0264337 (PMC8870535; doi:10.1371/journal.pone.0264337)
Supplement: S1 Dataset — (ZIP) [file pone.0264337.s001.zip]

Archive with 1 entries (1 files):
- Supplementary file dataset.spv
